# Supplementary material for: Lineages Derived from Cryptococcus neoformans Type Strain H99 Support a Link between the Capacity to Be Pleomorphic and Virulence
Source: mBio. 2022 Mar 8;13(2):e00283-22. doi: 10.1128/mbio.00283-22 (PMC9040854; doi:10.1128/mbio.00283-22)
Supplement: TABLE S1 [file mbio.00283-22-st001.xlsx]

## Sheet: Data
Table S1: Genetic, clinical and morphological data for the Cryptococcus neoformans strain collection from Botswana
			GENETIC DATA					CLINICAL DATA					CELL & CAPSULE DATA					VARIANTS DATA
Accession	Strain Name		Genotype	Sequence Type	SGF29 TA Repeats (No.)	SGF29 Loss of Function (Y/N)		Hospital	Temperature (°C)	Cerebellar Signs (Y/N)	Death (Y/N)		Total Diameter (Ave)	Cell Diameter (Ave)	Capsule Thickness (Ave)	Volume Ratio (Ave)		Irregular Cells (Y/N)	Giant Cells (Y/N)	Micro Cells (Y/N)	Shed Capsule (Y/N)
SRX965643	PMHc1020.CLIN.1		VNI	380	6	0		PMH	35.8	0	0		17.3562	7.23391	5.06794	14.6536		0	0	1	1
SRX965718	PMHc1022.ENR		VNI	449	5	0		PMH	36.4	-	0		17.0268	6.72472	5.10187	16.67		0	0	1	1
SRX970797	PMHc1031A.ENR.INI.LP		VNI	379	5	0		PMH	36	-	0		21.545	7.67209	7.01628	23.3482		0	0	1	1
SRX970720	PMHc1032.ENR		VNI	449	5	0		PMH	36.8	0	-		16.3464	6.80383	4.9448	15.0499		0	0	1	1
SRX965591	PMHc1034.ENR.STOR		VNI	89	5	0		PMH	35.7	-	0		14.4771	7.18996	3.53506	8.09018		0	0	1	1
SRX970768	PMHc1039.ENR.STOR		VNI	77	5	0		PMH	36	-	0		12.0526	5.57901	3.26401	10.7293		0	0	1	1
SRX970761	PMHc1040.ENR.STOR		VNI	483	5	0		PMH	36.8	-	1		26.7257	10.185	8.89871	26.3964		0	1	1	1
SRX965610	PMHc1043.ENR.STOR		VNI	80	5	0		PMH	36.9	-	0		13.0697	6.92552	2.96884	6.62327		0	0	0	0
SRX965717	NRHc5015.ENR		VNI	449	5	0		NRH	37	0	0		19.1523	6.79636	6.21921	23.864		1	0	1	1
SRX970755	NRHc5015A.REL.CLIN.ISO		VNI	449	5	0		NRH	33.9	0	0		13.6873	5.56906	4.2226	16.8826		1	0	1	1
SRX965582	NRHc5017.ENR		VNI	317	5	0		NRH	34.7	0	-		20.4835	7.28384	6.78066	24.1657		1	0	1	1
SRX965708	NRHc5025.ENR.CLIN.1		VNI	5	5	0		NRH	35.8	-	0		19.9195	9.02043	5.77109	13.1796		0	1	0	1
SRX969968	NRHc5028.ENR.STOR		VNI	3	5	0		NRH	34.7	-	1		21.6992	6.4986	7.68865	40.1278		0	0	0	1
SRX965609	NRHc5036.ENR		VNI	77	5	0		NRH	37	0	0		16.6273	5.82353	5.79153	27.7154		1	0	1	1
SRX965593	NRHc5044.REL.INI.CLIN.ISO		VNI	77	5	1		NRH	36.6	1	1		21.1812	6.52565	7.51305	37.1761		0	0	1	1
SRX965712	NRHc5048.ENR.ISO		VNI	80	5	0		NRH	35.5	0	1		14.5434	6.48416	4.23534	12.571		0	0	1	1
SRX965686	PMHc1023.ENR		VNII	40	6	1		PMH	36.2	-	1		15.4154	7.42842	3.87489	8.65207		0	0	0	0
SRX965654	PMHc1045.ENR.STOR		VNII	467	6	0		PMH	-	0	1		14.4063	6.38272	3.94222	11.6692		0	0	0	1
SRX970759	PMHc1011.ENR		VNBI	464	8	0		PMH	36.8	-	0		29.1602	9.91457	9.59961	26.5658		0	0	0	1
SRX965720	PMHc1014.ENR		VNBI	396	8	0		PMH	36	0	0		22.3764	8.77077	6.80284	17.7487		0	0	0	0
SRX965605	PMHc1038.ENR.CLIN.1		VNBI	385	8	0		PMH	-	-	0		25.4535	10.3285	7.70802	16.3455		0	1	1	0
SRX965685	PMHc1050.ENR.CLIN.1		VNBI	417	9	0		PMH	38.1	0	0		21.0097	6.73026	7.09841	30.61		1	0	0	1
SRX970718	NRHc5009.REL.INI		VNBI	392	5	0		NRH	35.6	0	1		19.5336	9.58936	4.97211	8.84855		0	0	0	0
SRX965587	NRHc5013.REL.INI		VNBI	387	9	0		NRH	37	0	0		18.7586	7.59833	5.67416	16.3407		0	0	1	1
SRX969973	NRHc5019.ENR		VNBI	419	7	0		NRH	37.4	0	1		14.9502	6.35848	4.45011	14.3108		0	0	0	1
SRX969982	NRHc5020.ENR		VNBI	424	8	0		NRH	37.7	0	1		23.6283	8.73985	7.33148	20.2149		0	0	1	1
SRX965711	NRHc5021.ENR		VNBI	429	8	0		NRH	36.1	0	0		20.1721	7.54251	6.56338	21.476		1	0	1	1
SRX969987	NRHc5022.ENR		VNBI	472	9	0		NRH	36.6	0	0		19.7985	7.40505	6.51966	21.5253		0	0	1	1
SRX970753	NRHc5023.ENR		VNBI	421	9	1		NRH	36.3	1	1		16.3975	7.28305	4.51803	11.5549		0	0	1	1
SRX965703	NRHc5024.ENR.CLIN.1		VNBI	434	9	1		NRH	36.5	0	0		18.9559	6.82737	6.26492	23.4587		0	0	1	1
SRX970726	NRHc5024A.ENR.CLIN.ISO		VNBI	434	7	1		NRH	36.7	1	1		19.4076	6.99241	6.01464	20.366		0	0	1	1
SRX965612	NRHc5026.ENR.CLIN.ISO		VNBI	416	9	0		NRH	37	0	1		28.8914	8.56779	10.1927	40.9568		0	0	0	1
SRX965675	NRHc5027.ENR.CLIN.1		VNBI	465	8	0		NRH	35.8	1	1		16.91	7.85002	4.63785	10.8655		0	0	0	1
SRX965592	NRHc5029.ENR.CLIN.ISO		VNBI	432	9	0		NRH	36.4	0	1		25.0344	8.20184	8.93053	33.4569		0	1	1	1
SRX965577	NRHc5030.ENR.STOR		VNBI	386	7	1		NRH	36.6	0	1		20.7466	9.70282	5.4829	9.79834		0	1	1	1
SRX965606	NRHc5032.ENR.CLIN.ISO		VNBI	428	8	0		NRH	33	-	0		32.3076	11.9386	9.95956	19.8192		0	1	0	1
SRX965600	NRHc5035.ENR.CLIN.ISO		VNBI	438	9	0		NRH	36.9	1	1		36.953	10.0682	13.7838	55.0546		0	1	1	1
SRX969972	NRHc5037.ENR.CLIN.1		VNBI	394	9	0		NRH	37	0	1		29.1618	9.17005	10.0072	33.1035		0	0	0	1
SRX965602	NRHc5039.ENR.STOR		VNBI	433	7	0		NRH	38.4	0	1		25.4246	7.68467	8.73892	35.6566		0	0	1	1
SRX970767	NRHc5040.ENR.CLIN.ISO		VNBI	415	8	0		NRH	36	1	0		22.5129	8.29059	7.01114	20.1267		0	0	0	1
SRX965709	NRHc5041.ENR.STOR		VNBI	384	9	0		NRH	36.5	0	1		17.7089	6.26567	6.10079	26.1893		0	0	1	1
SRX970756	NRHc5042.ENR.STOR		VNBI	447	9	0		NRH	36.9	-	0		24.3425	7.82788	8.15787	29.7102		0	0	0	0
SRX970772	NRHc5045.ENR.CLIN.ISO		VNBI	436	9	0		NRH	37.4	0	0		15.6914	6.99021	5.29884	16.1458		0	0	0	0
SRX965690	PMHc1024.ENR		VNBII	409	7	0		PMH	36	-	0		18.0095	7.47788	5.26287	14.2311		0	0	0	0
SRX965618	PMHc1029.ENR.STOR		VNBII	478	7	0		PMH	37.8	0	0		26.3459	9.23826	8.73833	26.4744		1	1	0	0
SRX965598	PMHc1033.ENR		VNBII	410	6	0		PMH	36.4	-	1		12.1479	6.67775	2.70166	6.12904		0	0	0	0
SRX965616	PMHc1035.ENR.STOR		VNBII	411	7	0		PMH	37.3	0	0		29.6507	8.43562	10.9645	50.1966		0	0	0	1
SRX970722	PMHc1047.ENR.CLIN.1		VNBII	408	7	0		PMH	37.4	0	0		15.2514	6.42517	4.51096	14.4888		1	0	1	1
SRX965633	PMHc1049.THER1.STOR		VNBII	460	5	0		PMH	35.8	0	0		12.5768	5.93644	3.53842	10.963		0	0	1	1
SRX965597	PMHc1052.ENR.STOR		VNBII	9	7	0		PMH	36.2	0	0		15.6213	6.72288	4.56013	13.4514		0	0	1	1
SRX965657	NRHc5014.ENR		VNBII	451	7	0		NRH	36.3	1	0		14.2896	6.30037	4.01674	12.0464		0	0	1	1
SRX965698	NRHc5031.ENR.CLIN.ISO		VNBII	143	7	0		NRH	36	0	0		13.9662	6.57172	3.45561	9.17365		0	0	0	1
SRX3974301	H99C		VNI	2	5	0		N/A	N/A	N/A	N/A		9.69219	5.30768	2.19226	4.44708		1	0	0	0
SRX3974302	H99E		VNI	2	5	0		N/A	N/A	N/A	N/A		10.1779	5.64148	2.26822	6.04819		1	1	0	1
SRX9265990	H99W		VNI	2	5	0		N/A	N/A	N/A	N/A		9.17182	5.74811	1.71185	4.44604		1	0	0	1
PRJNA411	H99O		VNI	2	5	0		N/A	N/A	N/A	N/A		12.475	5.87472	3.30015	9.85188		1	0	1	1
SRX388863	H99S		VNI	2	5	0		N/A	N/A	N/A	N/A		12.0008	5.85687	3.07194	9.05866		1	0	1	1
SRX3974308	H99L		VNI	2	N/A	1		N/A	N/A	N/A	N/A		12.3132	5.6464	3.3334	10.9639		1	0	1	1
SRX3974303	H99F		VNI	2	N/A	1		N/A	N/A	N/A	N/A		11.6061	5.68878	2.95868	8.8494		1	0	1	1
SRX3058276	KN99a		VNI	2	N/A	1		N/A	N/A	N/A	N/A		10.7692	4.71986	3.02468	12.5336		1	0	1	1
N/A	KN99α		VNI	2	N/A	1		N/A	N/A	N/A	N/A		10.5512	4.74883	2.9012	11.5384		1	0	1	1
